# Supplementary material for: Impacts of Yacon Syrup (Smallanthus sonchifolius) on Human Health: A Systematic Review of Scientific Evidence from the Last Decade
Source: Nutrients. 2025 Mar 1;17(5):888. doi: 10.3390/nu17050888 (PMC11902191; doi:10.3390/nu17050888)
Supplement: Supplementary file 1 [file nutrients-17-00888-s001.zip]

Archive with 1 entries (1 files):
- nutrients-3492048-supplementary.pdf
